# Supplementary material for: Schistosomiasis Burden and Trend Analysis in Africa: Insights from the Global Burden of Disease Study 2021
Source: Trop Med Infect Dis. 2025 Feb 3;10(2):42. doi: 10.3390/tropicalmed10020042 (PMC11860299; doi:10.3390/tropicalmed10020042)
Supplement: Supplementary file 1 [file tropicalmed-10-00042-s001.zip]

Archive with 2 entries (2 files):
- tropicalmed-3409915-supplementary/Supporting information of figure.pdf
- tropicalmed-3409915-supplementary/Supporting information of Table.pdf
